# Supplementary material for: Early succession on slag compared to urban soil: A slower recovery
Source: PLoS One. 2019 Dec 19;14(12):e0224214. doi: 10.1371/journal.pone.0224214 (PMC6922358; doi:10.1371/journal.pone.0224214)
Supplement: S2 File — “1” denotes presence. C-value stands for Coefficient of Conservatism, based on Universal FQA Calculator. (CSV) [file pone.0224214.s002.csv]

Scientific Name	Family	Native?	C-value	BM-S	VV-S
Acer rubrum	Aceraceae	native	5		1
Agalinis purpurea	Scrophulariaceae	native	6		1
Ambrosia artemisiifolia	Asteraceae	native	0	1	1
Ammannia robusta	Lythraceae	native	4		1
Anagallis arvensis	Primulaceae	non-native	0	1
Artemisia vulgaris	Asteraceae	non-native	0	1
Asclepias syriaca (planted)	Asclepiadaceae	native	0	1
Asclepias verticillata	Asclepiadaceae	native	1	1	1
Bouteloua curtipendula (planted)	Poaceae	native	8	1
Carex crawei	Cyperaceae	native	10		1
Carex viridula	Cyperaceae	native	5		1
Centaurium pulchellum	Gentianaceae	non-native	0		1
Chamaesyce maculata	Euphorbiaceae	native	0	1
Chenopodium album	Chenopodiaceae	non-native	0	1
Cyperus bipartitus	Cyperaceae	native	3		1
Daucus carota	Apiaceae	non-native	0	1
Dichanthelium acuminatum	Poaceae	native	4	1	1
Eleocharis elliptica	Cyperaceae	native	10		1
Erigeron strigosus	Asteraceae	native	5	1	1
Eupatorium serotinum	Asteraceae	native	0	1
Euphorbia davidii	Euphorbiaceae	non-native	0	1
Euthamia gymnospermoides	Asteraceae	native	4	1	1
Fragaria virginiana	Rosaceae	native	0	1
Fraxinus pennsylvanica	Oleaceae	native	4	1	1
Hedeoma hispida	Lamiaceae	native	2	1	1
Hordeum jubatum	Poaceae	native	0	1
Hypericum perforatum	Clusiaceae	non-native	0	1
Juncus alpinoarticulatus ssp. americanus	Juncaceae	native	8		1
Juncus torreyi	Juncaceae	native	2	1	1
Juniperus communis	Cupressaceae	native	8		1
Juniperus virginiana	Cupressaceae	native	0		1
Lactuca serriola	Asteraceae	non-native	0	1
Leucospora multifida	Scrophulariaceae	native	4	1	1
Liatris spicata	Asteraceae	native	7		1
Lycopus americanus	Lamiaceae	native	4	1	1
Lythrum alatum	Lythraceae	native	7		1
Lythrum salicaria	Lythraceae	non-native	0	1	1
Medicago lupulina	Fabaceae	non-native	0	1
Melilotus albus	Fabaceae	non-native	0	1
Melilotus officinalis	Fabaceae	non-native	0	1
Mollugo verticillata	Molluginaceae	non-native	0	1
Morus alba	Moraceae	non-native	0	1	1
Oenothera biennis	Onagraceae	native	0	1
Panicum virgatum	Poaceae	native	3	1	1
Persicaria maculosa	Polygonaceae	non-native	0	1
Phragmites australis cult. variegatus	Poaceae	non-native	0	1	1
Plantago virginica	Plantaginaceae	native	0	1
Poa compressa	Poaceae	non-native	0	1
Poa pratensis	Poaceae	non-native	0	1
Polygala verticillata	Polygalaceae	native	7		1
Polygonum aviculare	Polygonaceae	non-native	0		1
Populus deltoides	Salicaceae	native	0	1	1
Rhamnus cathartica	Rhamnaceae	non-native	0	1
Setaria pumila	Poaceae	non-native	0	1
Solidago altissima	Asteraceae	native	1	1
Solidago rugosa	Asteraceae	native	6	1
Solidago speciosa (planted)	Asteraceae	native	8	1
Sonchus asper	Asteraceae	non-native	0	1
Spiranthes cernua	Orchidaceae	native	4	1
Typha x glauca	Typhaceae	non-native	0		1
Ulmus pumila	Ulmaceae	non-native	0		1
Verbena hastata	Verbenaceae	native	4		1
Verbena simplex	Verbenaceae	native	4		1
Verbena stricta	Verbenaceae	native	4	1
