# Supplementary material for: Early succession on slag compared to urban soil: A slower recovery
Source: PLoS One. 2019 Dec 19;14(12):e0224214. doi: 10.1371/journal.pone.0224214 (PMC6922358; doi:10.1371/journal.pone.0224214)
Supplement: S4 File — Species abbreviations follow those used in S3 File. If one species has multiple measurements of one single trait, measurements were either averaged (numerical) or entered together (categorical). Numerical data with multiple measurements were averaged. Missing data were left blank and substituted with NA in actual analyses. For all analyses, “Type”, “Growth Form” and “Native?” were taken out; in addition, “Seedbank Longevity” and “Lateral Spread” were taken out when performing RLQ analysis and fourth-corner method because of low availability of data. Data were unavailable for the two unidentified Dicanthelium species and Cyperus bipartitus. (CSV) [file pone.0224214.s004.csv]

	Type	Life History	Growth Form	Growth Habit	Shoot Structure	Functional Group	Regenerative Strategy	Phenology	Native?	Seed Dry Mass	Seedbank Longevity	LDMC	SLA	Seed Number	Lateral Spread
ABTH	herb	A	SF	E	L	F	S	L	N	8.67	L	NA	30.45	NA	NA
AIAL	tree	W	T	E	L	W	SV	S	N	29.6	S	NA	19.294	NA	>0.25
AMRE	herb	A	TF	E	L	F	SW	L	Y	NA	NA	NA	24.30766889	NA	NA
AMAR	herb	A	TF	E	L	F	S	L	N	4	L	0.233	24.48906477	19230	NA
ARVU	herb	P	TF	E	L	F	SV	L	N	0.152	L	0.251	31.48158092	273341	0.01-0.25
BIFR	herb	A	TF	E	L	F	S	L	N	5.2	L	0.183	15.67427312	15313	NA
BOCU	grass	P	G	E	S	G	SV	S	Y	1.99	NA	0.411	36.19521739	NA	NA
CASE	vine	P	SF	CP	L	F	SV	S	Y	28.5	L	0.19	16.555	411	>0.25
CANU	herb	B	TF	E	L	F	SW	S	N	3.44	L	0.128	26.48344796	2991	NA
CHAL	herb	A	TF	E	L	F	SW	L	Y	0.78	L	0.149	14.5781196	87230	0.01-0.25
CIAR	herb	P	TF	E	S	F	VW	L	N	1.26	M	0.149	20.59	12309	NA
DACA	herb	B	TF	E	S	F	S	L	Y	1.14	M	0.255	16.62167643	29734	NA
DIIS	grass	A	G	DS	S	G	S	S	N	0.51	M	0.17	39.94818182	659.5	<0.01
ECCR	grass	A	G	DE	S	G	W	L	N	3.3	M	0.1984	37.10057778	21070	<0.01
ELIN	grass	A	G	DS	S	G	W	E	N	0.371	NA	0.222	22.99512847	725	NA
ERAN	herb	A	TF	E	L	F	S	S	Y	0.04	M	0.411	25.40910714	7193	NA
ERCA	herb	A	TF	E	S	F	S	L	Y	0.0511	S	0.246	23.71909554	1e+05	NA
ERST	herb	A	TF	E	L	F	S	S	Y	0.055	NA	0.93	27.73325	NA	NA
EUSE	herb	P	TF	E	L	F	SV	L	Y	0.1	NA	NA	NA	NA	NA
EUMA	herb	A	SF	P	L	F	W	S	Y	0.258	NA	NA	23.44123	NA	NA
FRVI	herb	P	SF	P	L	F	SV	S	Y	0.489	NA	0.42	15.37804874	NA	NA
LEMU	herb	A	SF	E	L	F	S	L	Y	0.01	NA	NA	13.44	NA	NA
LYAM	herb	P	TF	E	L	F	S	L	Y	0.13	NA	0.212	17.2675	NA	NA
LYSA	herb	P	TF	E	L	F	S	L	Y	0.0352	S	0.586	21.5401061	237645	NA
MELU	herb	A	SF	P	L	L	S	S	N	1.8	S	0.203	32.76866667	2510	0.01-0.25
MEAL	herb	A	TF	E	L	L	S	S	N	2.11	L	NA	27.69506949	NA	NA
MOVE	herb	A	SF	D	R	F	SV	L	N	0.0744	NA	NA	31.25	NA	NA
OEBI	herb	B	TF	E	L	F	S	L	Y	0.444	L	0.31	20.41	16469	<0.01
PAPA	herb	P	TF	E	L	F	S	S	Y	NA	NA	NA	18.41811413	NA	NA
PACA	grass	A	G	DE	S	G	W	L	Y	0.228	NA	0.227	27.89686788	NA	NA
PAVI	grass	P	G	DE	S	G	VW	L	Y	1.42	NA	0.42	26.78874583	NA	NA
PEMA	herb	A	TF	DE	L	F	S	L	N	2.49	L	0.129	20	3000	NA
PEPE	herb	A	TF	E	L	F	S	L	Y	4.33	L	NA	21.49450033	NA	NA
PHAU	grass	P	G	E	S	G	VW	S	N	0.11	S	0.416	15.08739582	12450	>0.25
POPR	grass	P	G	E	S	G	SV	S	N	0.23	L	0.416	18.95921001	50000	0.01-0.25
POVE	herb	A	SF	E	L	F	S	L	Y	0.314	NA	NA	12.82051282	NA	NA
PODE	tree	W	T	E	L	W	VW	S	Y	1.3	NA	NA	38.26084159	NA	NA
POOL	herb	A	SF	D	L	F	S	S	N	0.23	L	0.102	12.73449086	120000	NA
RHCA	shrub	W	S	E	L	W	V	E	N	30.1	NA	0.308	17.51057195	NA	NA
ROPA	herb	B	TF	E	S	F	SV	S	N	0.0656	NA	0.146	20.12270467	2e+05	NA
RUHI	herb	B	TF	E	L	F	S	S	Y	0.33	NA	0.789	41.22269231	NA	NA
SEFA	grass	A	G	E	S	G	W	L	N	2	NA	NA	19.36069697	NA	NA
SEPU	grass	A	G	E	S	G	W	L	N	1.59	L	NA	25.07746391	4000	<0.01
SONI	herb	A	TF	E	L	F	S	L	N	0.68	NA	NA	15.20344635	NA	NA
SOAL	herb	P	TF	E	L	F	SV	L	Y	0.11	S	0.316	18.38992173	8000	0.01-0.25
SYLA	herb	P	TF	E	L	F	SW	L	Y	NA	NA	0.06	NA	NA	NA
TRBR	herb	A	SF	E	L	F	S	L	Y	2.05	NA	NA	NA	NA	NA
