# Supplementary material for: Early succession on slag compared to urban soil: A slower recovery
Source: PLoS One. 2019 Dec 19;14(12):e0224214. doi: 10.1371/journal.pone.0224214 (PMC6922358; doi:10.1371/journal.pone.0224214)
Supplement: S5 File — Cover in all removal and control plots is measured from weekly monitoring photos. Time is in days from start of the experiment. (CSV) [file pone.0224214.s005.csv]

	Coverage	Time	Locale	Site	Treatment	Block
1	1.13625	7	BM	S	0	A
2	1.59575	7	BM	S	1	A
3	0.61425	7	BM	S	0	B
4	1.87975	7	BM	S	1	B
5	0.406	7	BM	S	0	C
6	2.6755	7	BM	S	1	C
7	0.785	7	BM	S	0	D
8	3.0595	7	BM	S	1	D
9	0.768	7	BM	S	0	E
10	1.72875	7	BM	S	1	E
11	0.46025	7	BM	R	0	A
12	0.51575	7	BM	R	1	A
13	0.54175	7	BM	R	0	B
14	0.69925	7	BM	R	1	B
15	0.715	7	BM	R	0	C
16	0.659	7	BM	R	1	C
17	2.5385	14	BM	S	0	A
18	5.70475	14	BM	S	1	A
19	1.79525	14	BM	S	0	B
20	5.8855	14	BM	S	1	B
21	1.08175	14	BM	S	0	C
22	9.39925	14	BM	S	1	C
23	2.05375	14	BM	S	0	D
24	9.15625	14	BM	S	1	D
25	3.65725	14	BM	S	0	E
26	7.39675	14	BM	S	1	E
27	1.23825	14	BM	R	0	A
28	2.7275	14	BM	R	1	A
29	1.4815	14	BM	R	0	B
30	2.9385	14	BM	R	1	B
31	1.38725	14	BM	R	0	C
32	2.57075	14	BM	R	1	C
33	2.1055	21	BM	S	0	A
34	6.613	21	BM	S	1	A
35	1.24025	21	BM	S	0	B
36	7.607	21	BM	S	1	B
37	1.676	21	BM	S	0	C
38	12.58775	21	BM	S	1	C
39	2.9725	21	BM	S	0	D
40	10.2625	21	BM	S	1	D
41	2.52225	21	BM	S	0	E
42	7.07075	21	BM	S	1	E
43	2.322	21	BM	R	0	A
44	4.372	21	BM	R	1	A
45	2.25875	21	BM	R	0	B
46	4.8235	21	BM	R	1	B
47	10.462	21	BM	R	0	C
48	5.018	21	BM	R	1	C
49	3.92075	28	BM	S	0	A
50	5.275	28	BM	S	1	A
51	1.3595	28	BM	S	0	B
52	8.7785	28	BM	S	1	B
53	2.7725	28	BM	S	0	C
54	14.661	28	BM	S	1	C
55	7.2085	28	BM	S	0	D
56	14.20325	28	BM	S	1	D
57	5.61725	28	BM	S	0	E
58	11.304	28	BM	S	1	E
59	4.72	28	BM	R	0	A
60	6.3665	28	BM	R	1	A
61	4.84825	28	BM	R	0	B
62	5.8125	28	BM	R	1	B
63	5.27775	28	BM	R	0	C
64	6.1865	28	BM	R	1	C
65	5.2565	35	BM	S	0	A
66	6.5	35	BM	S	1	A
67	3.3625	35	BM	S	0	B
68	10.615	35	BM	S	1	B
69	3.903	35	BM	S	0	C
70	10.75375	35	BM	S	1	C
71	10.5715	35	BM	S	0	D
72	12.7865	35	BM	S	1	D
73	7.344	35	BM	S	0	E
74	13.784	35	BM	S	1	E
75	8.51425	35	BM	R	0	A
76	7.40125	35	BM	R	1	A
77	6.994	35	BM	R	0	B
78	4.87275	35	BM	R	1	B
79	5.30725	35	BM	R	0	C
80	7.05325	35	BM	R	1	C
81	13.826	42	BM	S	0	A
82	6.26475	42	BM	S	1	A
83	5.25925	42	BM	S	0	B
84	11.8215	42	BM	S	1	B
85	5.60175	42	BM	S	0	C
86	11.90125	42	BM	S	1	C
87	10.74	42	BM	S	0	D
88	10.8125	42	BM	S	1	D
89	8.9295	42	BM	S	0	E
90	15.25575	42	BM	S	1	E
91	22.052	42	BM	R	0	A
92	16.7055	42	BM	R	1	A
93	13.30425	42	BM	R	0	B
94	11.56475	42	BM	R	1	B
95	7.82475	42	BM	R	0	C
96	14.5545	42	BM	R	1	C
97	17.346	49	BM	S	0	A
98	8.54625	49	BM	S	1	A
99	7.17775	49	BM	S	0	B
100	13.1915	49	BM	S	1	B
101	8.47675	49	BM	S	0	C
102	14.95225	49	BM	S	1	C
103	16.20525	49	BM	S	0	D
104	12.78275	49	BM	S	1	D
105	11.225	49	BM	S	0	E
106	18.82325	49	BM	S	1	E
107	28.27475	49	BM	R	0	A
108	20.6085	49	BM	R	1	A
109	24.5765	49	BM	R	0	B
110	12.90625	49	BM	R	1	B
111	11.3105	49	BM	R	0	C
112	18.701	49	BM	R	1	C
113	25.50775	56	BM	S	0	A
114	9.12675	56	BM	S	1	A
115	9.13875	56	BM	S	0	B
116	18.77525	56	BM	S	1	B
117	8.2385	56	BM	S	0	C
118	16.753	56	BM	S	1	C
119	15.31	56	BM	S	0	D
120	15.359	56	BM	S	1	D
121	10.3745	56	BM	S	0	E
122	20.93325	56	BM	S	1	E
123	37.7285	56	BM	R	0	A
124	23.4165	56	BM	R	1	A
125	25.0165	56	BM	R	0	B
126	14.41275	56	BM	R	1	B
127	15.3065	56	BM	R	0	C
128	21.936	56	BM	R	1	C
129	24.2375	63	BM	S	0	A
130	8.77625	63	BM	S	1	A
131	5.90325	63	BM	S	0	B
132	12.03975	63	BM	S	1	B
133	5.90625	63	BM	S	0	C
134	9.807	63	BM	S	1	C
135	4.312	63	BM	S	0	D
136	8.73975	63	BM	S	1	D
137	8.495	63	BM	S	0	E
138	17.414	63	BM	S	1	E
139	47.59	63	BM	R	0	A
140	33.51775	63	BM	R	1	A
141	37.6055	63	BM	R	0	B
142	15.3125	63	BM	R	1	B
143	21.71925	63	BM	R	0	C
144	36.2205	63	BM	R	1	C
145	7.138	70	BM	S	0	A
146	7.1595	70	BM	S	1	A
147	3.5825	70	BM	S	0	B
148	6.49025	70	BM	S	1	B
149	2.58375	70	BM	S	0	C
150	3.85975	70	BM	S	1	C
151	1.1295	70	BM	S	0	D
152	2.11225	70	BM	S	1	D
153	2.88425	70	BM	S	0	E
154	7.548	70	BM	S	1	E
155	26.12775	70	BM	R	0	A
156	26.02875	70	BM	R	1	A
157	22.3475	70	BM	R	0	B
158	9.48725	70	BM	R	1	B
159	15.79975	70	BM	R	0	C
160	27.27275	70	BM	R	1	C
161	16.6235	77	BM	S	0	A
162	10.31125	77	BM	S	1	A
163	8.31725	77	BM	S	0	B
164	15.603	77	BM	S	1	B
165	6.33925	77	BM	S	0	C
166	11.961	77	BM	S	1	C
167	4.85925	77	BM	S	0	D
168	7.10975	77	BM	S	1	D
169	10.59675	77	BM	S	0	E
170	21.44725	77	BM	S	1	E
171	30.86025	77	BM	R	0	A
172	27.34375	77	BM	R	1	A
173	24.1465	77	BM	R	0	B
174	11.69775	77	BM	R	1	B
175	19.80025	77	BM	R	0	C
176	33.17925	77	BM	R	1	C
177	14.497	84	BM	S	0	A
178	11.78525	84	BM	S	1	A
179	10.592	84	BM	S	0	B
180	14.6315	84	BM	S	1	B
181	10.5865	84	BM	S	0	C
182	15.3035	84	BM	S	1	C
183	7.851	84	BM	S	0	D
184	8.3275	84	BM	S	1	D
185	12.63	84	BM	S	0	E
186	22.04725	84	BM	S	1	E
187	34.41225	84	BM	R	0	A
188	27.66875	84	BM	R	1	A
189	26.74475	84	BM	R	0	B
190	13.20675	84	BM	R	1	B
191	23.428	84	BM	R	0	C
192	34.6635	84	BM	R	1	C
193	24.10325	91	BM	S	0	A
194	11.36025	91	BM	S	1	A
195	13.37525	91	BM	S	0	B
196	14.8155	91	BM	S	1	B
197	8.6145	91	BM	S	0	C
198	17.40325	91	BM	S	1	C
199	10.45725	91	BM	S	0	D
200	10.412	91	BM	S	1	D
201	14.78075	91	BM	S	0	E
202	23.3245	91	BM	S	1	E
203	43.57775	91	BM	R	0	A
204	30.79925	91	BM	R	1	A
205	28.35075	91	BM	R	0	B
206	15.28175	91	BM	R	1	B
207	23.944	91	BM	R	0	C
208	37.92125	91	BM	R	1	C
209	8.2695	98	BM	S	0	A
210	8.728	98	BM	S	1	A
211	6.921	98	BM	S	0	B
212	13.5335	98	BM	S	1	B
213	4.71867	98	BM	S	0	C
214	16.00075	98	BM	S	1	C
215	4.30875	98	BM	S	0	D
216	9.717	98	BM	S	1	D
217	9.84125	98	BM	S	0	E
218	8.03825	98	BM	S	1	E
219	24.857	98	BM	R	0	A
220	15.42025	98	BM	R	1	A
221	15.7415	98	BM	R	0	B
222	10.19775	98	BM	R	1	B
223	20.597	98	BM	R	0	C
224	25.26575	98	BM	R	1	C
225	8.87375	105	BM	S	0	A
226	5.30725	105	BM	S	1	A
227	4.8735	105	BM	S	0	B
228	7.53875	105	BM	S	1	B
229	5.6655	105	BM	S	0	C
230	13.38175	105	BM	S	1	C
231	6.1475	105	BM	S	0	D
232	11.206	105	BM	S	1	D
233	11.08575	105	BM	S	0	E
234	13.554	105	BM	S	1	E
235	20.34175	105	BM	R	0	A
236	17.6365	105	BM	R	1	A
237	16.904	105	BM	R	0	B
238	11.018	105	BM	R	1	B
239	18.517	105	BM	R	0	C
240	27.73125	105	BM	R	1	C
241	12.49975	112	BM	S	0	A
242	6.5895	112	BM	S	1	A
243	3.956	112	BM	S	0	B
244	7.47675	112	BM	S	1	B
245	4.71675	112	BM	S	0	C
246	10.10275	112	BM	S	1	C
247	5.281	112	BM	S	0	D
248	9.09325	112	BM	S	1	D
249	6.75775	112	BM	S	0	E
250	8.89775	112	BM	S	1	E
251	20.505	112	BM	R	0	A
252	20.56925	112	BM	R	1	A
253	19.29475	112	BM	R	0	B
254	12.9255	112	BM	R	1	B
255	18.27	112	BM	R	0	C
256	29.732	112	BM	R	1	C
257	0.7815	7	VV	S	0	A
258	0.39825	7	VV	S	1	A
259	0.6255	7	VV	S	0	B
260	0.45375	7	VV	S	1	B
261	0.56575	7	VV	S	0	C
262	0.90025	7	VV	S	1	C
263	1.2205	7	VV	S	0	D
264	0.3765	7	VV	S	1	D
265	0.554	7	VV	S	0	E
266	0.46875	7	VV	S	1	E
267	0.4665	7	VV	R	0	A
268	0.43225	7	VV	R	1	A
269	0.44275	7	VV	R	0	B
270	0.46975	7	VV	R	1	B
271	0.77675	7	VV	R	0	C
272	0.45775	7	VV	R	1	C
273	1.807	14	VV	S	0	A
274	1.10475	14	VV	S	1	A
275	0.84125	14	VV	S	0	B
276	0.9345	14	VV	S	1	B
277	1.287	14	VV	S	0	C
278	2.3885	14	VV	S	1	C
279	1.3525	14	VV	S	0	D
280	2.7	14	VV	S	1	D
281	1.37275	14	VV	S	0	E
282	0.8355	14	VV	S	1	E
283	2.0845	14	VV	R	0	A
284	0.58425	14	VV	R	1	A
285	0.88925	14	VV	R	0	B
286	0.998	14	VV	R	1	B
287	1.43625	14	VV	R	0	C
288	0.426	14	VV	R	1	C
289	2.886	21	VV	S	0	A
290	2.8025	21	VV	S	1	A
291	1.671	21	VV	S	0	B
292	2.31	21	VV	S	1	B
293	1.2415	21	VV	S	0	C
294	4.067	21	VV	S	1	C
295	1.38425	21	VV	S	0	D
296	1.46375	21	VV	S	1	D
297	2.086	21	VV	S	0	E
298	0.98375	21	VV	S	1	E
299	3.7155	21	VV	R	0	A
300	0.5315	21	VV	R	1	A
301	1.317	21	VV	R	0	B
302	1.04775	21	VV	R	1	B
303	4.232	21	VV	R	0	C
304	1.2885	21	VV	R	1	C
305	11.92025	28	VV	S	0	A
306	4.01475	28	VV	S	1	A
307	4.28375	28	VV	S	0	B
308	2.77425	28	VV	S	1	B
309	2.45125	28	VV	S	0	C
310	5.86025	28	VV	S	1	C
311	3.48675	28	VV	S	0	D
312	3.177	28	VV	S	1	D
313	7.5915	28	VV	S	0	E
314	1.35275	28	VV	S	1	E
315	10.70675	28	VV	R	0	A
316	1.69	28	VV	R	1	A
317	4.975	28	VV	R	0	B
318	2.63075	28	VV	R	1	B
319	15.74975	28	VV	R	0	C
320	2.1455	28	VV	R	1	C
321	18.74625	35	VV	S	0	A
322	4.32825	35	VV	S	1	A
323	8.38275	35	VV	S	0	B
324	2.3075	35	VV	S	1	B
325	2.7115	35	VV	S	0	C
326	5.6315	35	VV	S	1	C
327	5.43825	35	VV	S	0	D
328	1.99325	35	VV	S	1	D
329	13.92475	35	VV	S	0	E
330	1.17175	35	VV	S	1	E
331	19.7135	35	VV	R	0	A
332	2.27125	35	VV	R	1	A
333	16.08625	35	VV	R	0	B
334	3.35525	35	VV	R	1	B
335	21.055	35	VV	R	0	C
336	3.33175	35	VV	R	1	C
337	25.3665	42	VV	S	0	A
338	7.644	42	VV	S	1	A
339	16.8825	42	VV	S	0	B
340	3.26575	42	VV	S	1	B
341	7.59425	42	VV	S	0	C
342	7.8365	42	VV	S	1	C
343	10.1705	42	VV	S	0	D
344	3.577	42	VV	S	1	D
345	19.20475	42	VV	S	0	E
346	2.76475	42	VV	S	1	E
347	25.3665	42	VV	R	0	A
348	7.644	42	VV	R	1	A
349	16.8825	42	VV	R	0	B
350	3.26575	42	VV	R	1	B
351	28.50825	42	VV	R	0	C
352	3.75825	42	VV	R	1	C
353	28.91	49	VV	S	0	A
354	5.82525	49	VV	S	1	A
355	25.29325	49	VV	S	0	B
356	2.326	49	VV	S	1	B
357	9.05025	49	VV	S	0	C
358	8.295	49	VV	S	1	C
359	16.46725	49	VV	S	0	D
360	4.461	49	VV	S	1	D
361	25.8625	49	VV	S	0	E
362	2.9745	49	VV	S	1	E
363	38.97475	49	VV	R	0	A
364	17.98175	49	VV	R	1	A
365	42.26925	49	VV	R	0	B
366	14.95225	49	VV	R	1	B
367	45.759	49	VV	R	0	C
368	10.1445	49	VV	R	1	C
369	29.352	56	VV	S	0	A
370	10.154	56	VV	S	1	A
371	24.6045	56	VV	S	0	B
372	5.3715	56	VV	S	1	B
373	11.161	56	VV	S	0	C
374	8.41625	56	VV	S	1	C
375	18.90925	56	VV	S	0	D
376	5.068	56	VV	S	1	D
377	19.1235	56	VV	S	0	E
378	3.99775	56	VV	S	1	E
379	47.972	56	VV	R	0	A
380	26.20525	56	VV	R	1	A
381	50.02175	56	VV	R	0	B
382	15.03425	56	VV	R	1	B
383	50.2535	56	VV	R	0	C
384	15.742	56	VV	R	1	C
385	16.57575	63	VV	S	0	A
386	4.529	63	VV	S	1	A
387	27.821	63	VV	S	0	B
388	2.4305	63	VV	S	1	B
389	13.33125	63	VV	S	0	C
390	6.83825	63	VV	S	1	C
391	16.21725	63	VV	S	0	D
392	4.588	63	VV	S	1	D
393	20.09475	63	VV	S	0	E
394	1.738	63	VV	S	1	E
395	49.915	63	VV	R	0	A
396	36.16325	63	VV	R	1	A
397	55.63575	63	VV	R	0	B
398	23.375	63	VV	R	1	B
399	42.5745	63	VV	R	0	C
400	19.3825	63	VV	R	1	C
401	11.6135	70	VV	S	0	A
402	5.0005	70	VV	S	1	A
403	22.5885	70	VV	S	0	B
404	2.208	70	VV	S	1	B
405	9.08225	70	VV	S	0	C
406	7.21975	70	VV	S	1	C
407	10.17675	70	VV	S	0	D
408	5.12625	70	VV	S	1	D
409	20.5085	70	VV	S	0	E
410	2.35775	70	VV	S	1	E
411	49.477	70	VV	R	0	A
412	30.71	70	VV	R	1	A
413	55.3515	70	VV	R	0	B
414	23.66125	70	VV	R	1	B
415	44.79	70	VV	R	0	C
416	27.30675	70	VV	R	1	C
417	22.66125	77	VV	S	0	A
418	7.76425	77	VV	S	1	A
419	29.244	77	VV	S	0	B
420	4.49225	77	VV	S	1	B
421	15.3315	77	VV	S	0	C
422	9.8065	77	VV	S	1	C
423	18.048	77	VV	S	0	D
424	11.08225	77	VV	S	1	D
425	25.8695	77	VV	S	0	E
426	5.55025	77	VV	S	1	E
427	53.33675	77	VV	R	0	A
428	29.9905	77	VV	R	1	A
429	69.2145	77	VV	R	0	B
430	27.11525	77	VV	R	1	B
431	50.39075	77	VV	R	0	C
432	19.03975	77	VV	R	1	C
433	31.0175	84	VV	S	0	A
434	8.02975	84	VV	S	1	A
435	34.33225	84	VV	S	0	B
436	3.09575	84	VV	S	1	B
437	20.789	84	VV	S	0	C
438	8.0065	84	VV	S	1	C
439	20.43925	84	VV	S	0	D
440	10.2835	84	VV	S	1	D
441	32.01225	84	VV	S	0	E
442	6.04575	84	VV	S	1	E
443	60.7215	84	VV	R	0	A
444	45.27875	84	VV	R	1	A
445	76.46775	84	VV	R	0	B
446	47.16925	84	VV	R	1	B
447	61.87425	84	VV	R	0	C
448	27.57	84	VV	R	1	C
449	34.9665	91	VV	S	0	A
450	11.70125	91	VV	S	1	A
451	30.51375	91	VV	S	0	B
452	5.522	91	VV	S	1	B
453	25.04625	91	VV	S	0	C
454	12.094	91	VV	S	1	C
455	20.28575	91	VV	S	0	D
456	12.38825	91	VV	S	1	D
457	37.59725	91	VV	S	0	E
458	9.032	91	VV	S	1	E
459	67.01925	91	VV	R	0	A
460	47.184	91	VV	R	1	A
461	72.3945	91	VV	R	0	B
462	49.087	91	VV	R	1	B
463	61.56375	91	VV	R	0	C
464	31.7635	91	VV	R	1	C
465	14.93075	98	VV	S	0	A
466	3.03075	98	VV	S	1	A
467	15.738	98	VV	S	0	B
468	2.19975	98	VV	S	1	B
469	9.22075	98	VV	S	0	C
470	3.71775	98	VV	S	1	C
471	6.1635	98	VV	S	0	D
472	4.89625	98	VV	S	1	D
473	15.83575	98	VV	S	0	E
474	2.6805	98	VV	S	1	E
475	52.2105	98	VV	R	0	A
476	34.06825	98	VV	R	1	A
477	63.3385	98	VV	R	0	B
478	49.85425	98	VV	R	1	B
479	45.2215	98	VV	R	0	C
480	27.88125	98	VV	R	1	C
481	17.2645	105	VV	S	0	A
482	5.21213	105	VV	S	1	A
483	22.56175	105	VV	S	0	B
484	4.61	105	VV	S	1	B
485	17.594	105	VV	S	0	C
486	9.642	105	VV	S	1	C
487	13.56125	105	VV	S	0	D
488	8.23475	105	VV	S	1	D
489	18.301	105	VV	S	0	E
490	5.83175	105	VV	S	1	E
491	58.737	105	VV	R	0	A
492	38.2205	105	VV	R	1	A
493	62.68775	105	VV	R	0	B
494	55.877	105	VV	R	1	B
495	61.41525	105	VV	R	0	C
496	45.38725	105	VV	R	1	C
497	19.59825	112	VV	S	0	A
498	7.3935	112	VV	S	1	A
499	17.1585	112	VV	S	0	B
500	4.207	112	VV	S	1	B
501	15.92325	112	VV	S	0	C
502	7.27375	112	VV	S	1	C
503	10.25225	112	VV	S	0	D
504	5.53025	112	VV	S	1	D
505	12.93725	112	VV	S	0	E
506	4.2305	112	VV	S	1	E
507	48.92725	112	VV	R	0	A
508	30.32575	112	VV	R	1	A
509	49.36575	112	VV	R	0	B
510	52.02875	112	VV	R	1	B
511	44.705	112	VV	R	0	C
512	42.50075	112	VV	R	1	C
