# Supplementary material for: Early succession on slag compared to urban soil: A slower recovery
Source: PLoS One. 2019 Dec 19;14(12):e0224214. doi: 10.1371/journal.pone.0224214 (PMC6922358; doi:10.1371/journal.pone.0224214)
Supplement: S6 File — Species number over the full experimental period in each removal and control plots is obtained from weekly monitoring photos. Time is in days from start of the experiment. (CSV) [file pone.0224214.s006.csv]

	Locale	Site	Block	Treatment	Time	Number
1	BM	R	A	0	7	4
2	BM	R	A	1	7	4
3	BM	R	B	0	7	4
4	BM	R	B	1	7	2
5	BM	R	C	0	7	4
6	BM	R	C	1	7	5
7	BM	S	A	0	7	3
8	BM	S	A	1	7	5
9	BM	S	B	0	7	3
10	BM	S	B	1	7	5
11	BM	S	C	0	7	2
12	BM	S	C	1	7	5
13	BM	S	D	0	7	2
14	BM	S	D	1	7	5
15	BM	S	E	0	7	4
16	BM	S	E	1	7	5
17	VV	R	A	0	7	4
18	VV	R	A	1	7	5
19	VV	R	B	0	7	2
20	VV	R	B	1	7	2
21	VV	R	C	0	7	4
22	VV	R	C	1	7	2
23	VV	S	A	0	7	3
24	VV	S	A	1	7	3
25	VV	S	B	0	7	3
26	VV	S	B	1	7	3
27	VV	S	C	0	7	3
28	VV	S	C	1	7	3
29	VV	S	D	0	7	3
30	VV	S	D	1	7	3
31	VV	S	E	0	7	2
32	VV	S	E	1	7	3
33	BM	R	A	0	14	3
34	BM	R	A	1	14	5
35	BM	R	B	0	14	4
36	BM	R	B	1	14	3
37	BM	R	C	0	14	5
38	BM	R	C	1	14	6
39	BM	S	A	0	14	5
40	BM	S	A	1	14	6
41	BM	S	B	0	14	3
42	BM	S	B	1	14	7
43	BM	S	C	0	14	3
44	BM	S	C	1	14	5
45	BM	S	D	0	14	4
46	BM	S	D	1	14	6
47	BM	S	E	0	14	5
48	BM	S	E	1	14	5
49	VV	R	A	0	14	4
50	VV	R	A	1	14	2
51	VV	R	B	0	14	4
52	VV	R	B	1	14	3
53	VV	R	C	0	14	4
54	VV	R	C	1	14	3
55	VV	S	A	0	14	5
56	VV	S	A	1	14	5
57	VV	S	B	0	14	4
58	VV	S	B	1	14	3
59	VV	S	C	0	14	4
60	VV	S	C	1	14	3
61	VV	S	D	0	14	3
62	VV	S	D	1	14	3
63	VV	S	E	0	14	3
64	VV	S	E	1	14	3
65	BM	R	A	0	21	4
66	BM	R	A	1	21	6
67	BM	R	B	0	21	4
68	BM	R	B	1	21	5
69	BM	R	C	0	21	6
70	BM	R	C	1	21	6
71	BM	S	A	0	21	5
72	BM	S	A	1	21	6
73	BM	S	B	0	21	5
74	BM	S	B	1	21	8
75	BM	S	C	0	21	6
76	BM	S	C	1	21	7
77	BM	S	D	0	21	5
78	BM	S	D	1	21	7
79	BM	S	E	0	21	6
80	BM	S	E	1	21	7
81	VV	R	A	0	21	8
82	VV	R	A	1	21	5
83	VV	R	B	0	21	5
84	VV	R	B	1	21	6
85	VV	R	C	0	21	6
86	VV	R	C	1	21	5
87	VV	S	A	0	21	6
88	VV	S	A	1	21	5
89	VV	S	B	0	21	5
90	VV	S	B	1	21	3
91	VV	S	C	0	21	4
92	VV	S	C	1	21	6
93	VV	S	D	0	21	6
94	VV	S	D	1	21	4
95	VV	S	E	0	21	6
96	VV	S	E	1	21	4
97	BM	R	A	0	28	6
98	BM	R	A	1	28	7
99	BM	R	B	0	28	7
100	BM	R	B	1	28	5
101	BM	R	C	0	28	8
102	BM	R	C	1	28	7
103	BM	S	A	0	28	8
104	BM	S	A	1	28	6
105	BM	S	B	0	28	5
106	BM	S	B	1	28	7
107	BM	S	C	0	28	7
108	BM	S	C	1	28	7
109	BM	S	D	0	28	9
110	BM	S	D	1	28	9
111	BM	S	E	0	28	8
112	BM	S	E	1	28	7
113	VV	R	A	0	28	8
114	VV	R	A	1	28	6
115	VV	R	B	0	28	8
116	VV	R	B	1	28	7
117	VV	R	C	0	28	8
118	VV	R	C	1	28	4
119	VV	S	A	0	28	8
120	VV	S	A	1	28	5
121	VV	S	B	0	28	7
122	VV	S	B	1	28	3
123	VV	S	C	0	28	6
124	VV	S	C	1	28	5
125	VV	S	D	0	28	6
126	VV	S	D	1	28	4
127	VV	S	E	0	28	6
128	VV	S	E	1	28	4
129	BM	R	A	0	35	8
130	BM	R	A	1	35	7
131	BM	R	B	0	35	8
132	BM	R	B	1	35	5
133	BM	R	C	0	35	8
134	BM	R	C	1	35	8
135	BM	S	A	0	35	10
136	BM	S	A	1	35	8
137	BM	S	B	0	35	6
138	BM	S	B	1	35	7
139	BM	S	C	0	35	9
140	BM	S	C	1	35	8
141	BM	S	D	0	35	9
142	BM	S	D	1	35	9
143	BM	S	E	0	35	11
144	BM	S	E	1	35	8
145	VV	R	A	0	35	14
146	VV	R	A	1	35	7
147	VV	R	B	0	35	9
148	VV	R	B	1	35	6
149	VV	R	C	0	35	10
150	VV	R	C	1	35	9
151	VV	S	A	0	35	10
152	VV	S	A	1	35	6
153	VV	S	B	0	35	10
154	VV	S	B	1	35	3
155	VV	S	C	0	35	7
156	VV	S	C	1	35	6
157	VV	S	D	0	35	8
158	VV	S	D	1	35	4
159	VV	S	E	0	35	6
160	VV	S	E	1	35	4
161	BM	R	A	0	42	14
162	BM	R	A	1	42	8
163	BM	R	B	0	42	9
164	BM	R	B	1	42	6
165	BM	R	C	0	42	8
166	BM	R	C	1	42	8
167	BM	S	A	0	42	10
168	BM	S	A	1	42	8
169	BM	S	B	0	42	6
170	BM	S	B	1	42	9
171	BM	S	C	0	42	9
172	BM	S	C	1	42	8
173	BM	S	D	0	42	8
174	BM	S	D	1	42	9
175	BM	S	E	0	42	12
176	BM	S	E	1	42	7
177	VV	R	A	0	42	14
178	VV	R	A	1	42	9
179	VV	R	B	0	42	10
180	VV	R	B	1	42	6
181	VV	R	C	0	42	9
182	VV	R	C	1	42	10
183	VV	S	A	0	42	10
184	VV	S	A	1	42	7
185	VV	S	B	0	42	10
186	VV	S	B	1	42	4
187	VV	S	C	0	42	9
188	VV	S	C	1	42	6
189	VV	S	D	0	42	9
190	VV	S	D	1	42	5
191	VV	S	E	0	42	9
192	VV	S	E	1	42	5
193	BM	R	A	0	49	10
194	BM	R	A	1	49	9
195	BM	R	B	0	49	9
196	BM	R	B	1	49	7
197	BM	R	C	0	49	7
198	BM	R	C	1	49	8
199	BM	S	A	0	49	10
200	BM	S	A	1	49	7
201	BM	S	B	0	49	7
202	BM	S	B	1	49	8
203	BM	S	C	0	49	9
204	BM	S	C	1	49	7
205	BM	S	D	0	49	10
206	BM	S	D	1	49	8
207	BM	S	E	0	49	10
208	BM	S	E	1	49	7
209	VV	R	A	0	49	14
210	VV	R	A	1	49	9
211	VV	R	B	0	49	10
212	VV	R	B	1	49	8
213	VV	R	C	0	49	9
214	VV	R	C	1	49	11
215	VV	S	A	0	49	10
216	VV	S	A	1	49	6
217	VV	S	B	0	49	10
218	VV	S	B	1	49	5
219	VV	S	C	0	49	9
220	VV	S	C	1	49	6
221	VV	S	D	0	49	11
222	VV	S	D	1	49	6
223	VV	S	E	0	49	10
224	VV	S	E	1	49	6
225	BM	R	A	0	56	11
226	BM	R	A	1	56	10
227	BM	R	B	0	56	9
228	BM	R	B	1	56	7
229	BM	R	C	0	56	6
230	BM	R	C	1	56	9
231	BM	S	A	0	56	10
232	BM	S	A	1	56	7
233	BM	S	B	0	56	7
234	BM	S	B	1	56	7
235	BM	S	C	0	56	10
236	BM	S	C	1	56	8
237	BM	S	D	0	56	10
238	BM	S	D	1	56	9
239	BM	S	E	0	56	10
240	BM	S	E	1	56	6
241	VV	R	A	0	56	14
242	VV	R	A	1	56	10
243	VV	R	B	0	56	10
244	VV	R	B	1	56	8
245	VV	R	C	0	56	9
246	VV	R	C	1	56	11
247	VV	S	A	0	56	11
248	VV	S	A	1	56	6
249	VV	S	B	0	56	12
250	VV	S	B	1	56	5
251	VV	S	C	0	56	9
252	VV	S	C	1	56	7
253	VV	S	D	0	56	10
254	VV	S	D	1	56	6
255	VV	S	E	0	56	10
256	VV	S	E	1	56	7
257	BM	R	A	0	63	11
258	BM	R	A	1	63	11
259	BM	R	B	0	63	8
260	BM	R	B	1	63	7
261	BM	R	C	0	63	7
262	BM	R	C	1	63	10
263	BM	S	A	0	63	9
264	BM	S	A	1	63	8
265	BM	S	B	0	63	7
266	BM	S	B	1	63	6
267	BM	S	C	0	63	8
268	BM	S	C	1	63	6
269	BM	S	D	0	63	6
270	BM	S	D	1	63	5
271	BM	S	E	0	63	6
272	BM	S	E	1	63	5
273	VV	R	A	0	63	12
274	VV	R	A	1	63	11
275	VV	R	B	0	63	10
276	VV	R	B	1	63	10
277	VV	R	C	0	63	10
278	VV	R	C	1	63	12
279	VV	S	A	0	63	9
280	VV	S	A	1	63	6
281	VV	S	B	0	63	10
282	VV	S	B	1	63	6
283	VV	S	C	0	63	9
284	VV	S	C	1	63	7
285	VV	S	D	0	63	10
286	VV	S	D	1	63	5
287	VV	S	E	0	63	9
288	VV	S	E	1	63	6
289	BM	R	A	0	70	8
290	BM	R	A	1	70	9
291	BM	R	B	0	70	9
292	BM	R	B	1	70	8
293	BM	R	C	0	70	4
294	BM	R	C	1	70	10
295	BM	S	A	0	70	5
296	BM	S	A	1	70	8
297	BM	S	B	0	70	6
298	BM	S	B	1	70	4
299	BM	S	C	0	70	7
300	BM	S	C	1	70	6
301	BM	S	D	0	70	4
302	BM	S	D	1	70	5
303	BM	S	E	0	70	5
304	BM	S	E	1	70	5
305	VV	R	A	0	70	9
306	VV	R	A	1	70	10
307	VV	R	B	0	70	9
308	VV	R	B	1	70	6
309	VV	R	C	0	70	8
310	VV	R	C	1	70	9
311	VV	S	A	0	70	9
312	VV	S	A	1	70	6
313	VV	S	B	0	70	10
314	VV	S	B	1	70	5
315	VV	S	C	0	70	10
316	VV	S	C	1	70	7
317	VV	S	D	0	70	7
318	VV	S	D	1	70	5
319	VV	S	E	0	70	8
320	VV	S	E	1	70	6
321	BM	R	A	0	77	10
322	BM	R	A	1	77	10
323	BM	R	B	0	77	8
324	BM	R	B	1	77	7
325	BM	R	C	0	77	5
326	BM	R	C	1	77	11
327	BM	S	A	0	77	9
328	BM	S	A	1	77	6
329	BM	S	B	0	77	6
330	BM	S	B	1	77	4
331	BM	S	C	0	77	8
332	BM	S	C	1	77	6
333	BM	S	D	0	77	6
334	BM	S	D	1	77	7
335	BM	S	E	0	77	7
336	BM	S	E	1	77	4
337	VV	R	A	0	77	11
338	VV	R	A	1	77	12
339	VV	R	B	0	77	11
340	VV	R	B	1	77	6
341	VV	R	C	0	77	7
342	VV	R	C	1	77	10
343	VV	S	A	0	77	8
344	VV	S	A	1	77	5
345	VV	S	B	0	77	9
346	VV	S	B	1	77	6
347	VV	S	C	0	77	11
348	VV	S	C	1	77	8
349	VV	S	D	0	77	9
350	VV	S	D	1	77	5
351	VV	S	E	0	77	7
352	VV	S	E	1	77	6
353	BM	R	A	0	84	9
354	BM	R	A	1	84	10
355	BM	R	B	0	84	9
356	BM	R	B	1	84	7
357	BM	R	C	0	84	6
358	BM	R	C	1	84	12
359	BM	S	A	0	84	8
360	BM	S	A	1	84	6
361	BM	S	B	0	84	6
362	BM	S	B	1	84	4
363	BM	S	C	0	84	9
364	BM	S	C	1	84	6
365	BM	S	D	0	84	5
366	BM	S	D	1	84	6
367	BM	S	E	0	84	8
368	BM	S	E	1	84	4
369	VV	R	A	0	84	11
370	VV	R	A	1	84	11
371	VV	R	B	0	84	10
372	VV	R	B	1	84	8
373	VV	R	C	0	84	8
374	VV	R	C	1	84	10
375	VV	S	A	0	84	14
376	VV	S	A	1	84	7
377	VV	S	B	0	84	9
378	VV	S	B	1	84	7
379	VV	S	C	0	84	13
380	VV	S	C	1	84	8
381	VV	S	D	0	84	9
382	VV	S	D	1	84	7
383	VV	S	E	0	84	10
384	VV	S	E	1	84	6
385	BM	R	A	0	91	10
386	BM	R	A	1	91	11
387	BM	R	B	0	91	9
388	BM	R	B	1	91	7
389	BM	R	C	0	91	5
390	BM	R	C	1	91	14
391	BM	S	A	0	91	11
392	BM	S	A	1	91	6
393	BM	S	B	0	91	6
394	BM	S	B	1	91	5
395	BM	S	C	0	91	9
396	BM	S	C	1	91	6
397	BM	S	D	0	91	6
398	BM	S	D	1	91	4
399	BM	S	E	0	91	6
400	BM	S	E	1	91	4
401	VV	R	A	0	91	7
402	VV	R	A	1	91	8
403	VV	R	B	0	91	4
404	VV	R	B	1	91	8
405	VV	R	C	0	91	10
406	VV	R	C	1	91	10
407	VV	S	A	0	91	6
408	VV	S	A	1	91	5
409	VV	S	B	0	91	8
410	VV	S	B	1	91	6
411	VV	S	C	0	91	12
412	VV	S	C	1	91	7
413	VV	S	D	0	91	10
414	VV	S	D	1	91	6
415	VV	S	E	0	91	5
416	VV	S	E	1	91	6
417	BM	R	A	0	98	10
418	BM	R	A	1	98	10
419	BM	R	B	0	98	9
420	BM	R	B	1	98	7
421	BM	R	C	0	98	6
422	BM	R	C	1	98	8
423	BM	S	A	0	98	6
424	BM	S	A	1	98	5
425	BM	S	B	0	98	5
426	BM	S	B	1	98	4
427	BM	S	C	0	98	6
428	BM	S	C	1	98	3
429	BM	S	D	0	98	6
430	BM	S	D	1	98	4
431	BM	S	E	0	98	5
432	BM	S	E	1	98	4
433	VV	R	A	0	98	10
434	VV	R	A	1	98	10
435	VV	R	B	0	98	10
436	VV	R	B	1	98	11
437	VV	R	C	0	98	9
438	VV	R	C	1	98	7
439	VV	S	A	0	98	9
440	VV	S	A	1	98	5
441	VV	S	B	0	98	9
442	VV	S	B	1	98	6
443	VV	S	C	0	98	9
444	VV	S	C	1	98	6
445	VV	S	D	0	98	7
446	VV	S	D	1	98	8
447	VV	S	E	0	98	7
448	VV	S	E	1	98	6
449	BM	R	A	0	105	8
450	BM	R	A	1	105	7
451	BM	R	B	0	105	6
452	BM	R	B	1	105	7
453	BM	R	C	0	105	5
454	BM	R	C	1	105	9
455	BM	S	A	0	105	8
456	BM	S	A	1	105	5
457	BM	S	B	0	105	5
458	BM	S	B	1	105	4
459	BM	S	C	0	105	5
460	BM	S	C	1	105	3
461	BM	S	D	0	105	5
462	BM	S	D	1	105	6
463	BM	S	E	0	105	6
464	BM	S	E	1	105	3
465	VV	R	A	0	105	6
466	VV	R	A	1	105	10
467	VV	R	B	0	105	10
468	VV	R	B	1	105	11
469	VV	R	C	0	105	8
470	VV	R	C	1	105	9
471	VV	S	A	0	105	9
472	VV	S	A	1	105	NA
473	VV	S	B	0	105	7
474	VV	S	B	1	105	6
475	VV	S	C	0	105	9
476	VV	S	C	1	105	6
477	VV	S	D	0	105	7
478	VV	S	D	1	105	8
479	VV	S	E	0	105	6
480	VV	S	E	1	105	6
481	BM	R	A	0	112	10
482	BM	R	A	1	112	11
483	BM	R	B	0	112	8
484	BM	R	B	1	112	7
485	BM	R	C	0	112	6
486	BM	R	C	1	112	12
487	BM	S	A	0	112	7
488	BM	S	A	1	112	5
489	BM	S	B	0	112	3
490	BM	S	B	1	112	5
491	BM	S	C	0	112	4
492	BM	S	C	1	112	3
493	BM	S	D	0	112	4
494	BM	S	D	1	112	4
495	BM	S	E	0	112	5
496	BM	S	E	1	112	3
497	VV	R	A	0	112	11
498	VV	R	A	1	112	9
499	VV	R	B	0	112	9
500	VV	R	B	1	112	11
501	VV	R	C	0	112	9
502	VV	R	C	1	112	12
503	VV	S	A	0	112	7
504	VV	S	A	1	112	5
505	VV	S	B	0	112	7
506	VV	S	B	1	112	6
507	VV	S	C	0	112	8
508	VV	S	C	1	112	6
509	VV	S	D	0	112	6
510	VV	S	D	1	112	8
511	VV	S	E	0	112	6
512	VV	S	E	1	112	6
