# Supplementary material for: Early succession on slag compared to urban soil: A slower recovery
Source: PLoS One. 2019 Dec 19;14(12):e0224214. doi: 10.1371/journal.pone.0224214 (PMC6922358; doi:10.1371/journal.pone.0224214)
Supplement: S7 File — Biomass of removal and control plots at the end of experimental period. (CSV) [file pone.0224214.s007.csv]

	Locale	Site	Block	Treatment	Biomass
1	VV	S	A	0	56.61
2	VV	S	A	1	11.45
3	VV	S	B	0	34.49
4	VV	S	B	1	6.97
5	VV	S	C	0	26.8
6	VV	S	C	1	5.37
7	VV	S	D	0	17.52
8	VV	S	D	1	10.5
9	VV	S	E	0	39.63
10	VV	S	E	1	5.67
11	VV	R	A	0	138.58
12	VV	R	A	1	105.27
13	VV	R	B	0	154.93
14	VV	R	B	1	54.4
15	VV	R	C	0	106.37
16	VV	R	C	1	17.37
17	BM	S	A	0	23.28
18	BM	S	A	1	12.05
19	BM	S	B	0	9.24
20	BM	S	B	1	9.41
21	BM	S	C	0	9.46
22	BM	S	C	1	21.82
23	BM	S	D	0	13.59
24	BM	S	D	1	10.92
25	BM	S	E	0	13.76
26	BM	S	E	1	12.69
27	BM	R	A	0	53.45
28	BM	R	A	1	39.04
29	BM	R	B	0	40.43
30	BM	R	B	1	22.49
31	BM	R	C	0	17.2
32	BM	R	C	1	44.06
