# Supplementary material for: Early succession on slag compared to urban soil: A slower recovery
Source: PLoS One. 2019 Dec 19;14(12):e0224214. doi: 10.1371/journal.pone.0224214 (PMC6922358; doi:10.1371/journal.pone.0224214)
Supplement: S8 File — Biomass of focal species plots at the beginning of experimental period (week 2 after planting). (CSV) [file pone.0224214.s008.csv]

	Locale	Site	Block	Species	Biomass
1	BM	R	A	AS	0.2166
2	BM	R	A	BC	1.1544
3	BM	R	A	BC	1.3707
4	BM	R	A	SS	1.0257
5	BM	R	A	SS	1.2723
6	BM	R	B	AS	0.3656
7	BM	R	B	BC	1.1948
8	BM	R	B	BC	1.0115
9	BM	R	B	SS	0.8442
10	BM	R	B	SS	1.6411
11	BM	R	C	AS	0.3418
12	BM	R	C	BC	0.8723
13	BM	R	C	BC	1.3521
14	BM	R	C	SS	0.9402
15	BM	R	C	SS	1.1023
16	BM	R	D	AS	0.6876
17	BM	R	D	BC	1.163
18	BM	R	D	BC	1.2294
19	BM	R	D	SS	0.6875
20	BM	R	D	SS	1.2665
21	BM	R	E	AS	0.6018
22	BM	R	E	BC	0.7427
23	BM	R	E	BC	1.1837
24	BM	R	E	SS	1.4177
25	BM	R	E	SS	0.7655
26	BM	S	A	AS	0.275
27	BM	S	A	BC	2.1405
28	BM	S	A	BC	1.3369
29	BM	S	A	SS	0.9416
30	BM	S	A	SS	1.1368
31	BM	S	B	AS	0.3898
32	BM	S	B	BC	1.3358
33	BM	S	B	BC	1.8437
34	BM	S	B	SS	0.7619
35	BM	S	B	SS	1.0474
36	BM	S	C	AS	0.5049
37	BM	S	C	BC	1.4758
38	BM	S	C	BC	1.2829
39	BM	S	C	SS	1.3037
40	BM	S	C	SS	1.1137
41	BM	S	D	AS	0.4715
42	BM	S	D	BC	1.2534
43	BM	S	D	BC	1.028
44	BM	S	D	SS	0.9879
45	BM	S	D	SS	1.183
46	BM	S	E	AS	0.2347
47	BM	S	E	BC	1.6231
48	BM	S	E	BC	1.9821
49	BM	S	E	SS	1.2491
50	BM	S	E	SS	0.9414
51	VV	R	A	AS	0.306
52	VV	R	A	BC	1.3216
53	VV	R	A	BC	1.6381
54	VV	R	A	SS	0.3814
55	VV	R	A	SS	0.8994
56	VV	R	B	AS	0.4354
57	VV	R	B	BC	1.3599
58	VV	R	B	BC	1.4572
59	VV	R	B	SS	0.9343
60	VV	R	B	SS	0.8062
61	VV	R	C	AS	0.4226
62	VV	R	C	BC	1.8262
63	VV	R	C	BC	1.3135
64	VV	R	C	SS	0.8373
65	VV	R	C	SS	0.7797
66	VV	R	D	AS	0.3271
67	VV	R	D	BC	1.5823
68	VV	R	D	BC	1.3508
69	VV	R	D	SS	0.5621
70	VV	R	D	SS	0.563
71	VV	R	E	AS	0.4237
72	VV	R	E	BC	1.5448
73	VV	R	E	BC	1.3727
74	VV	R	E	SS	1.1556
75	VV	R	E	SS	0.8937
76	VV	S	A	AS	0.4942
77	VV	S	A	BC	1.4768
78	VV	S	A	BC	1.5496
79	VV	S	A	SS	1.071
80	VV	S	A	SS	1.163
81	VV	S	B	AS	0.6755
82	VV	S	B	BC	1.6235
83	VV	S	B	BC	1.6861
84	VV	S	B	SS	0.8209
85	VV	S	B	SS	0.9481
86	VV	S	C	AS	0.2823
87	VV	S	C	BC	1.5531
88	VV	S	C	BC	1.106
89	VV	S	C	SS	1.0422
90	VV	S	C	SS	0.5824
91	VV	S	D	AS	0.5326
92	VV	S	D	BC	1.7749
93	VV	S	D	BC	1.3789
94	VV	S	D	SS	1.2427
95	VV	S	D	SS	0.7357
96	VV	S	E	AS	0.4769
97	VV	S	E	BC	1.4787
98	VV	S	E	BC	0.9736
99	VV	S	E	SS	0.5806
100	VV	S	E	SS	0.7598
