# Supplementary material for: Early succession on slag compared to urban soil: A slower recovery
Source: PLoS One. 2019 Dec 19;14(12):e0224214. doi: 10.1371/journal.pone.0224214 (PMC6922358; doi:10.1371/journal.pone.0224214)
Supplement: S9 File — Biomass of focal species plots at the end of experimental period. (CSV) [file pone.0224214.s009.csv]

	Locale	Site	Block	Species	Biomass
1	VV	R	A	AS	0.51
2	VV	R	A	AS	0.198
3	VV	R	A	AS	0.0587
4	VV	R	A	AS	NA
5	VV	R	A	BC	12.24
6	VV	R	A	BC	10.78
7	VV	R	A	BC	19.08
8	VV	R	A	BC	19.46
9	VV	R	A	BC	19.33
10	VV	R	A	BC	14.54
11	VV	R	A	BC	3.57
12	VV	R	A	BC	14.57
13	VV	R	A	BC	18.63
14	VV	R	A	BC	17.34
15	VV	R	A	BC	27.12
16	VV	R	A	BC	1.7
17	VV	R	A	BC	7.7
18	VV	R	A	BC	19.68
19	VV	R	A	SS	2.99
20	VV	R	A	SS	2.24
21	VV	R	A	SS	6.68
22	VV	R	A	SS	4.99
23	VV	R	A	SS	7
24	VV	R	A	SS	4.8
25	VV	R	A	SS	8.66
26	VV	R	A	SS	3.91
27	VV	R	A	SS	2.42
28	VV	R	A	SS	2.43
29	VV	R	A	SS	3.73
30	VV	R	A	SS	3.38
31	VV	R	A	SS	2.42
32	VV	R	A	SS	2.79
33	VV	R	B	AS	0.165
34	VV	R	B	AS	NA
35	VV	R	B	AS	NA
36	VV	R	B	AS	NA
37	VV	R	B	BC	10.11
38	VV	R	B	BC	14.9
39	VV	R	B	BC	13.46
40	VV	R	B	BC	27.66
41	VV	R	B	BC	10.8
42	VV	R	B	BC	16.09
43	VV	R	B	BC	20.89
44	VV	R	B	BC	12.84
45	VV	R	B	BC	29.2
46	VV	R	B	BC	17.39
47	VV	R	B	BC	26.21
48	VV	R	B	BC	15.65
49	VV	R	B	BC	19.39
50	VV	R	B	BC	14.39
51	VV	R	B	SS	6.26
52	VV	R	B	SS	4.21
53	VV	R	B	SS	5.5
54	VV	R	B	SS	13.04
55	VV	R	B	SS	3.87
56	VV	R	B	SS	3.95
57	VV	R	B	SS	3.5
58	VV	R	B	SS	2.76
59	VV	R	B	SS	3.14
60	VV	R	B	SS	5.4
61	VV	R	B	SS	11.7
62	VV	R	B	SS	7.22
63	VV	R	B	SS	1.78
64	VV	R	B	SS	5.29
65	VV	R	C	AS	0.219
66	VV	R	C	AS	0.0797
67	VV	R	C	AS	NA
68	VV	R	C	AS	NA
69	VV	R	C	BC	10.61
70	VV	R	C	BC	10.62
71	VV	R	C	BC	13.76
72	VV	R	C	BC	7.96
73	VV	R	C	BC	7.74
74	VV	R	C	BC	9.73
75	VV	R	C	BC	10.2
76	VV	R	C	BC	11.14
77	VV	R	C	BC	9.71
78	VV	R	C	BC	10.62
79	VV	R	C	BC	12.33
80	VV	R	C	BC	9.21
81	VV	R	C	BC	11.13
82	VV	R	C	BC	10.06
83	VV	R	C	SS	1.66
84	VV	R	C	SS	3.86
85	VV	R	C	SS	3.05
86	VV	R	C	SS	3.33
87	VV	R	C	SS	0.78
88	VV	R	C	SS	2.64
89	VV	R	C	SS	3.96
90	VV	R	C	SS	2.66
91	VV	R	C	SS	3.02
92	VV	R	C	SS	5.13
93	VV	R	C	SS	2.01
94	VV	R	C	SS	3.59
95	VV	R	C	SS	1.25
96	VV	R	C	SS	3.01
97	VV	R	D	AS	0.474
98	VV	R	D	AS	NA
99	VV	R	D	AS	NA
100	VV	R	D	AS	NA
101	VV	R	D	BC	11.09
102	VV	R	D	BC	10.5
103	VV	R	D	BC	22.63
104	VV	R	D	BC	15.21
105	VV	R	D	BC	10.17
106	VV	R	D	BC	11.62
107	VV	R	D	BC	9.22
108	VV	R	D	BC	10.92
109	VV	R	D	BC	8.1
110	VV	R	D	BC	12.93
111	VV	R	D	BC	11.45
112	VV	R	D	BC	15.95
113	VV	R	D	BC	14.65
114	VV	R	D	BC	9.56
115	VV	R	D	SS	2.23
116	VV	R	D	SS	2.65
117	VV	R	D	SS	3.24
118	VV	R	D	SS	3.8
119	VV	R	D	SS	3.58
120	VV	R	D	SS	5.07
121	VV	R	D	SS	3.74
122	VV	R	D	SS	2.67
123	VV	R	D	SS	1.21
124	VV	R	D	SS	4.06
125	VV	R	D	SS	3.43
126	VV	R	D	SS	5.04
127	VV	R	D	SS	4.02
128	VV	R	D	SS	NA
129	VV	R	E	AS	1.04
130	VV	R	E	AS	0.507
131	VV	R	E	AS	NA
132	VV	R	E	AS	NA
133	VV	R	E	BC	13.39
134	VV	R	E	BC	8.16
135	VV	R	E	BC	20.17
136	VV	R	E	BC	16.11
137	VV	R	E	BC	14.97
138	VV	R	E	BC	11.84
139	VV	R	E	BC	10.38
140	VV	R	E	BC	9.22
141	VV	R	E	BC	15.26
142	VV	R	E	BC	14.97
143	VV	R	E	BC	15.82
144	VV	R	E	BC	14.91
145	VV	R	E	BC	16.94
146	VV	R	E	BC	15.65
147	VV	R	E	SS	2.15
148	VV	R	E	SS	2.43
149	VV	R	E	SS	2.72
150	VV	R	E	SS	3.21
151	VV	R	E	SS	2.41
152	VV	R	E	SS	2.95
153	VV	R	E	SS	2.56
154	VV	R	E	SS	2.37
155	VV	R	E	SS	4.4
156	VV	R	E	SS	4.44
157	VV	R	E	SS	3.42
158	VV	R	E	SS	1.93
159	VV	R	E	SS	2.34
160	VV	R	E	SS	3.65
161	VV	S	A	AS	0.0812
162	VV	S	A	AS	0.0602
163	VV	S	A	AS	NA
164	VV	S	A	AS	NA
165	VV	S	A	BC	3.23
166	VV	S	A	BC	3.51
167	VV	S	A	BC	3.47
168	VV	S	A	BC	3.15
169	VV	S	A	BC	4.12
170	VV	S	A	BC	3.08
171	VV	S	A	BC	1.81
172	VV	S	A	BC	2.52
173	VV	S	A	BC	2.6
174	VV	S	A	BC	2.08
175	VV	S	A	BC	2.65
176	VV	S	A	BC	2.39
177	VV	S	A	BC	2.86
178	VV	S	A	BC	2.76
179	VV	S	A	SS	0.794
180	VV	S	A	SS	1.29
181	VV	S	A	SS	0.724
182	VV	S	A	SS	0.501
183	VV	S	A	SS	0.287
184	VV	S	A	SS	1.38
185	VV	S	A	SS	0.98
186	VV	S	A	SS	0.682
187	VV	S	A	SS	0.921
188	VV	S	A	SS	0.633
189	VV	S	A	SS	0.243
190	VV	S	A	SS	0.918
191	VV	S	A	SS	1.79
192	VV	S	A	SS	0.368
193	VV	S	B	AS	0.131
194	VV	S	B	AS	0.228
195	VV	S	B	AS	NA
196	VV	S	B	AS	NA
197	VV	S	B	BC	3.33
198	VV	S	B	BC	4
199	VV	S	B	BC	3.58
200	VV	S	B	BC	2.72
201	VV	S	B	BC	2.88
202	VV	S	B	BC	5.82
203	VV	S	B	BC	5.39
204	VV	S	B	BC	3.47
205	VV	S	B	BC	2.83
206	VV	S	B	BC	3.13
207	VV	S	B	BC	3.2
208	VV	S	B	BC	3.27
209	VV	S	B	BC	2.51
210	VV	S	B	BC	4
211	VV	S	B	SS	1.43
212	VV	S	B	SS	2.25
213	VV	S	B	SS	2.37
214	VV	S	B	SS	2.13
215	VV	S	B	SS	1.48
216	VV	S	B	SS	1.71
217	VV	S	B	SS	1.5
218	VV	S	B	SS	0.68
219	VV	S	B	SS	2.31
220	VV	S	B	SS	1.81
221	VV	S	B	SS	2.39
222	VV	S	B	SS	1.6
223	VV	S	B	SS	1.9
224	VV	S	B	SS	2.05
225	VV	S	C	AS	0.0216
226	VV	S	C	AS	NA
227	VV	S	C	AS	NA
228	VV	S	C	AS	NA
229	VV	S	C	BC	2.68
230	VV	S	C	BC	3.29
231	VV	S	C	BC	2.98
232	VV	S	C	BC	3.3
233	VV	S	C	BC	3.32
234	VV	S	C	BC	2.77
235	VV	S	C	BC	1.97
236	VV	S	C	BC	0.826
237	VV	S	C	BC	2
238	VV	S	C	BC	2.79
239	VV	S	C	BC	3.05
240	VV	S	C	BC	1.87
241	VV	S	C	BC	1.65
242	VV	S	C	BC	3.3
243	VV	S	C	SS	0.758
244	VV	S	C	SS	1.54
245	VV	S	C	SS	2.18
246	VV	S	C	SS	2.07
247	VV	S	C	SS	2.39
248	VV	S	C	SS	2.82
249	VV	S	C	SS	3.39
250	VV	S	C	SS	1.39
251	VV	S	C	SS	3.77
252	VV	S	C	SS	2.96
253	VV	S	C	SS	3.56
254	VV	S	C	SS	4.74
255	VV	S	C	SS	3.73
256	VV	S	C	SS	0.738
257	VV	S	D	AS	0.116
258	VV	S	D	AS	NA
259	VV	S	D	AS	NA
260	VV	S	D	AS	NA
261	VV	S	D	BC	3.42
262	VV	S	D	BC	3.44
263	VV	S	D	BC	2.5
264	VV	S	D	BC	4.06
265	VV	S	D	BC	4.53
266	VV	S	D	BC	3.63
267	VV	S	D	BC	1.88
268	VV	S	D	BC	3.17
269	VV	S	D	BC	2.39
270	VV	S	D	BC	5.12
271	VV	S	D	BC	3.33
272	VV	S	D	BC	3.48
273	VV	S	D	BC	1.92
274	VV	S	D	BC	3.84
275	VV	S	D	SS	3.59
276	VV	S	D	SS	2.29
277	VV	S	D	SS	2.11
278	VV	S	D	SS	1.21
279	VV	S	D	SS	2.01
280	VV	S	D	SS	3.36
281	VV	S	D	SS	3.15
282	VV	S	D	SS	2.72
283	VV	S	D	SS	2.66
284	VV	S	D	SS	4.27
285	VV	S	D	SS	3.31
286	VV	S	D	SS	3.55
287	VV	S	D	SS	2.2
288	VV	S	D	SS	2.02
289	VV	S	E	AS	NA
290	VV	S	E	AS	NA
291	VV	S	E	AS	NA
292	VV	S	E	AS	NA
293	VV	S	E	BC	2.96
294	VV	S	E	BC	3.26
295	VV	S	E	BC	3.15
296	VV	S	E	BC	2.35
297	VV	S	E	BC	2.82
298	VV	S	E	BC	2.82
299	VV	S	E	BC	2.88
300	VV	S	E	BC	2.69
301	VV	S	E	BC	3.04
302	VV	S	E	BC	3.16
303	VV	S	E	BC	2.68
304	VV	S	E	BC	3.71
305	VV	S	E	BC	2.96
306	VV	S	E	BC	2.85
307	VV	S	E	SS	2.79
308	VV	S	E	SS	1.96
309	VV	S	E	SS	1.64
310	VV	S	E	SS	2.06
311	VV	S	E	SS	1.98
312	VV	S	E	SS	3.14
313	VV	S	E	SS	2.5
314	VV	S	E	SS	1.86
315	VV	S	E	SS	2.32
316	VV	S	E	SS	1.6
317	VV	S	E	SS	1.74
318	VV	S	E	SS	2.73
319	VV	S	E	SS	3.83
320	VV	S	E	SS	1.82
321	BM	R	A	AS	NA
322	BM	R	A	AS	NA
323	BM	R	A	AS	NA
324	BM	R	A	AS	NA
325	BM	R	A	BC	11.99
326	BM	R	A	BC	6.35
327	BM	R	A	BC	5.03
328	BM	R	A	BC	3.48
329	BM	R	A	BC	6.55
330	BM	R	A	BC	5.88
331	BM	R	A	BC	7.64
332	BM	R	A	BC	3.59
333	BM	R	A	BC	3.61
334	BM	R	A	BC	7.75
335	BM	R	A	BC	10.33
336	BM	R	A	BC	8.49
337	BM	R	A	BC	7.54
338	BM	R	A	BC	6.72
339	BM	R	A	SS	3.48
340	BM	R	A	SS	5.46
341	BM	R	A	SS	4.58
342	BM	R	A	SS	4.16
343	BM	R	A	SS	3.46
344	BM	R	A	SS	6.14
345	BM	R	A	SS	4.08
346	BM	R	A	SS	4.26
347	BM	R	A	SS	4.26
348	BM	R	A	SS	3.91
349	BM	R	A	SS	5.42
350	BM	R	A	SS	6.15
351	BM	R	A	SS	4.8
352	BM	R	A	SS	5.04
353	BM	R	B	AS	0.02
354	BM	R	B	AS	0.006
355	BM	R	B	AS	NA
356	BM	R	B	AS	NA
357	BM	R	B	BC	5.04
358	BM	R	B	BC	4.42
359	BM	R	B	BC	4.24
360	BM	R	B	BC	5.43
361	BM	R	B	BC	4.73
362	BM	R	B	BC	4.56
363	BM	R	B	BC	3.46
364	BM	R	B	BC	4.18
365	BM	R	B	BC	4.86
366	BM	R	B	BC	3.01
367	BM	R	B	BC	5.44
368	BM	R	B	BC	5.46
369	BM	R	B	BC	8.47
370	BM	R	B	BC	4.23
371	BM	R	B	SS	3.94
372	BM	R	B	SS	4.3
373	BM	R	B	SS	8.18
374	BM	R	B	SS	4.95
375	BM	R	B	SS	4.87
376	BM	R	B	SS	12.35
377	BM	R	B	SS	5.2
378	BM	R	B	SS	3.1
379	BM	R	B	SS	5.47
380	BM	R	B	SS	2.38
381	BM	R	B	SS	4.63
382	BM	R	B	SS	2.65
383	BM	R	B	SS	3.25
384	BM	R	B	SS	NA
385	BM	R	C	AS	0.168
386	BM	R	C	AS	0.04
387	BM	R	C	AS	NA
388	BM	R	C	AS	NA
389	BM	R	C	BC	2.9
390	BM	R	C	BC	4.67
391	BM	R	C	BC	2.15
392	BM	R	C	BC	9.19
393	BM	R	C	BC	5.48
394	BM	R	C	BC	5.49
395	BM	R	C	BC	3.8
396	BM	R	C	BC	3.53
397	BM	R	C	BC	3.17
398	BM	R	C	BC	3.02
399	BM	R	C	BC	11.37
400	BM	R	C	BC	3.38
401	BM	R	C	BC	4.52
402	BM	R	C	BC	16.69
403	BM	R	C	SS	5.83
404	BM	R	C	SS	3.69
405	BM	R	C	SS	3.36
406	BM	R	C	SS	5.7
407	BM	R	C	SS	4.29
408	BM	R	C	SS	3.51
409	BM	R	C	SS	2.92
410	BM	R	C	SS	3.43
411	BM	R	C	SS	2.69
412	BM	R	C	SS	4.34
413	BM	R	C	SS	2.11
414	BM	R	C	SS	5.27
415	BM	R	C	SS	5.4
416	BM	R	C	SS	8.19
417	BM	R	D	AS	0.123
418	BM	R	D	AS	NA
419	BM	R	D	AS	NA
420	BM	R	D	AS	NA
421	BM	R	D	BC	4.04
422	BM	R	D	BC	4.16
423	BM	R	D	BC	3.75
424	BM	R	D	BC	3.73
425	BM	R	D	BC	3.19
426	BM	R	D	BC	2.47
427	BM	R	D	BC	3.27
428	BM	R	D	BC	3.93
429	BM	R	D	BC	3.19
430	BM	R	D	BC	1.66
431	BM	R	D	BC	3.04
432	BM	R	D	BC	1.63
433	BM	R	D	BC	3.39
434	BM	R	D	BC	5.04
435	BM	R	D	SS	0.468
436	BM	R	D	SS	3.76
437	BM	R	D	SS	2.88
438	BM	R	D	SS	5.94
439	BM	R	D	SS	7.8
440	BM	R	D	SS	2.1
441	BM	R	D	SS	4.63
442	BM	R	D	SS	4.85
443	BM	R	D	SS	5.91
444	BM	R	D	SS	4.59
445	BM	R	D	SS	2.49
446	BM	R	D	SS	3.89
447	BM	R	D	SS	1.44
448	BM	R	D	SS	6.31
449	BM	R	E	AS	0.115
450	BM	R	E	AS	NA
451	BM	R	E	AS	NA
452	BM	R	E	AS	NA
453	BM	R	E	BC	5.56
454	BM	R	E	BC	5.41
455	BM	R	E	BC	5.82
456	BM	R	E	BC	10.25
457	BM	R	E	BC	6.26
458	BM	R	E	BC	2.86
459	BM	R	E	BC	4.32
460	BM	R	E	BC	8.28
461	BM	R	E	BC	5.22
462	BM	R	E	BC	4.41
463	BM	R	E	BC	4.84
464	BM	R	E	BC	3.6
465	BM	R	E	BC	7.87
466	BM	R	E	BC	3.24
467	BM	R	E	SS	4.97
468	BM	R	E	SS	5.7
469	BM	R	E	SS	6.12
470	BM	R	E	SS	1.72
471	BM	R	E	SS	5.83
472	BM	R	E	SS	10.02
473	BM	R	E	SS	5.5
474	BM	R	E	SS	7.22
475	BM	R	E	SS	3.73
476	BM	R	E	SS	4.35
477	BM	R	E	SS	7.11
478	BM	R	E	SS	6.8
479	BM	R	E	SS	8.11
480	BM	R	E	SS	5.92
481	BM	S	A	AS	0.044
482	BM	S	A	AS	NA
483	BM	S	A	AS	NA
484	BM	S	A	AS	NA
485	BM	S	A	BC	6.48
486	BM	S	A	BC	7.32
487	BM	S	A	BC	5.06
488	BM	S	A	BC	5.07
489	BM	S	A	BC	2.91
490	BM	S	A	BC	3.9
491	BM	S	A	BC	4.27
492	BM	S	A	BC	4.31
493	BM	S	A	BC	4.56
494	BM	S	A	BC	1.73
495	BM	S	A	BC	4.57
496	BM	S	A	BC	1.81
497	BM	S	A	BC	4.45
498	BM	S	A	BC	3.78
499	BM	S	A	SS	1.93
500	BM	S	A	SS	1.24
501	BM	S	A	SS	1.37
502	BM	S	A	SS	1.97
503	BM	S	A	SS	2.5
504	BM	S	A	SS	2.12
505	BM	S	A	SS	1.2
506	BM	S	A	SS	0.707
507	BM	S	A	SS	NA
508	BM	S	A	SS	NA
509	BM	S	A	SS	NA
510	BM	S	A	SS	NA
511	BM	S	A	SS	NA
512	BM	S	A	SS	NA
513	BM	S	B	AS	NA
514	BM	S	B	AS	NA
515	BM	S	B	AS	NA
516	BM	S	B	AS	NA
517	BM	S	B	BC	2.54
518	BM	S	B	BC	3.92
519	BM	S	B	BC	3.96
520	BM	S	B	BC	2.96
521	BM	S	B	BC	1.73
522	BM	S	B	BC	1.64
523	BM	S	B	BC	6.59
524	BM	S	B	BC	1.57
525	BM	S	B	BC	3.22
526	BM	S	B	BC	2.51
527	BM	S	B	BC	1.46
528	BM	S	B	BC	3.7
529	BM	S	B	BC	3.44
530	BM	S	B	BC	3.2
531	BM	S	B	SS	1.58
532	BM	S	B	SS	1.3
533	BM	S	B	SS	4.17
534	BM	S	B	SS	NA
535	BM	S	B	SS	NA
536	BM	S	B	SS	NA
537	BM	S	B	SS	NA
538	BM	S	B	SS	NA
539	BM	S	B	SS	NA
540	BM	S	B	SS	NA
541	BM	S	B	SS	NA
542	BM	S	B	SS	NA
543	BM	S	B	SS	NA
544	BM	S	B	SS	NA
545	BM	S	C	AS	0.0179
546	BM	S	C	AS	0.0348
547	BM	S	C	AS	0.0092
548	BM	S	C	AS	NA
549	BM	S	C	BC	3.09
550	BM	S	C	BC	2.76
551	BM	S	C	BC	2.53
552	BM	S	C	BC	3.44
553	BM	S	C	BC	2.22
554	BM	S	C	BC	3.59
555	BM	S	C	BC	2.34
556	BM	S	C	BC	2.09
557	BM	S	C	BC	4
558	BM	S	C	BC	2.19
559	BM	S	C	BC	2.81
560	BM	S	C	BC	3.07
561	BM	S	C	BC	4.43
562	BM	S	C	BC	4.07
563	BM	S	C	SS	1.55
564	BM	S	C	SS	2.38
565	BM	S	C	SS	2.1
566	BM	S	C	SS	2
567	BM	S	C	SS	3.13
568	BM	S	C	SS	NA
569	BM	S	C	SS	NA
570	BM	S	C	SS	NA
571	BM	S	C	SS	NA
572	BM	S	C	SS	NA
573	BM	S	C	SS	NA
574	BM	S	C	SS	NA
575	BM	S	C	SS	NA
576	BM	S	C	SS	NA
577	BM	S	D	AS	0.0184
578	BM	S	D	AS	NA
579	BM	S	D	AS	NA
580	BM	S	D	AS	NA
581	BM	S	D	BC	1.7
582	BM	S	D	BC	4.06
583	BM	S	D	BC	3.69
584	BM	S	D	BC	3.87
585	BM	S	D	BC	2.7
586	BM	S	D	BC	3.52
587	BM	S	D	BC	2.56
588	BM	S	D	BC	3.03
589	BM	S	D	BC	3.06
590	BM	S	D	BC	5.54
591	BM	S	D	BC	3.53
592	BM	S	D	BC	1.49
593	BM	S	D	BC	3.19
594	BM	S	D	BC	2.22
595	BM	S	D	SS	0.246
596	BM	S	D	SS	1.15
597	BM	S	D	SS	0.515
598	BM	S	D	SS	1.18
599	BM	S	D	SS	0.646
600	BM	S	D	SS	0.884
601	BM	S	D	SS	4.12
602	BM	S	D	SS	0.663
603	BM	S	D	SS	NA
604	BM	S	D	SS	NA
605	BM	S	D	SS	NA
606	BM	S	D	SS	NA
607	BM	S	D	SS	NA
608	BM	S	D	SS	NA
609	BM	S	E	AS	NA
610	BM	S	E	AS	NA
611	BM	S	E	AS	NA
612	BM	S	E	AS	NA
613	BM	S	E	BC	4.56
614	BM	S	E	BC	3.76
615	BM	S	E	BC	2.62
616	BM	S	E	BC	2.53
617	BM	S	E	BC	4.09
618	BM	S	E	BC	2.54
619	BM	S	E	BC	4.88
620	BM	S	E	BC	4.25
621	BM	S	E	BC	5.05
622	BM	S	E	BC	3.04
623	BM	S	E	BC	3.09
624	BM	S	E	BC	2.06
625	BM	S	E	BC	4.06
626	BM	S	E	BC	2.6
627	BM	S	E	SS	3.17
628	BM	S	E	SS	1.03
629	BM	S	E	SS	1.44
630	BM	S	E	SS	NA
631	BM	S	E	SS	NA
632	BM	S	E	SS	NA
633	BM	S	E	SS	NA
634	BM	S	E	SS	NA
635	BM	S	E	SS	NA
636	BM	S	E	SS	NA
637	BM	S	E	SS	NA
638	BM	S	E	SS	NA
639	BM	S	E	SS	NA
640	BM	S	E	SS	NA
