# Supplementary material for: Early succession on slag compared to urban soil: A slower recovery
Source: PLoS One. 2019 Dec 19;14(12):e0224214. doi: 10.1371/journal.pone.0224214 (PMC6922358; doi:10.1371/journal.pone.0224214)
Supplement: S10 File — Species lists were compiled from Chicago Park District seeding plans for BM-R and plant survey on VV-R. Note that these lists were not obtained by the same method used for Slag sites. (CSV) [file pone.0224214.s010.csv]

Scientific Name	BM-R (Planted)	VV-R
Ambrosia artemisiifolia elatior		1
Amorpha canescens	1
Andropogon gerardii	1
Apocynum sibricum		1
Asclepias syriaca	1	1
Asclepias tuberosa	1
Asclepias verticillata		1
Astragalus canadensis	1
Avena sativa	1
Bouteloua curtipendula	1
Carex bicknellii	1
Carex brevior	1
Ceanothus americanus	1
Cercis canadensis	1
Cirsium discolor		1
Cornus obliqua	1
Cornus racemosa	1
Cornus stolonifera	1
Corylus americana	1
Crataegus crus-galli	1
Crataegus mollis	1
Dalea purpurea	1
Echinacea pallida	1
Echinacea purpurea	1
Elymus canadensis	1	1
Elymus virginicus		1
Erigeron annus		1
Euparotium altissimum		1
Eupartorium serotinum		1
Fragaria virginiana		1
Glenditsia triacanthos		1
Hackelia virginiana		1
Hamamelis vernalis	1
Hamamelis virginiana	1
Heliopsis helianthoides	1
Koeleria pyramidata	1
Liatris aspera	1
Malus ioensis	1
Monarda fistulosa	1
Oenothera biennis		1
Oligoneuron rigidum	1
Ostrya virginiana	1
Panicum virgatum	1	1
Populus deltoides		1
Pycnathemum virginianum		1
Quercus bicolor	1
Quercus impricara	1
Quercus macrocarpa	1
Ratibida pinnata	1
Rhus radicans		1
Rhus typhina		1
Rudbeckia hirta	1	1
Rudbeckia subtomentosa	1
Salix discolor	1
Salix humilis	1
Salix interior	1
Schizachyrium scoparium	1
Silphium integrifolium	1
Silphium laciniatum	1
Silphium terebinthinaceum	1
Solidago altissima		1
Solidago graminifolia		1
Solidago juncea		1
Solidago rigida		1
Sorghastrum nutans	1
Symphyotrichum ericoides	1
Symphyotrichum laeve	1
Symphyotrichum novae-angliae	1
Tilia americana		1
Tradescantia ohiensis	1
Verbena hastata		1
Verbena stricta		1
Viburnum lentago	1
Viburnum prunifolium	1
Vitis riparia		1
Zizia aurea	1	1
